# Supplementary material for: Barriers and Facilitators of Weight Management among School Children with Obesity: A Qualitative Investigation of Parents’ Perceptions
Source: Nutrients. 2022 Dec 1;14(23):5117. doi: 10.3390/nu14235117 (PMC9739786; doi:10.3390/nu14235117)
Supplement: Supplementary file 1 [file nutrients-14-05117-s001.zip]

Archive with 3 entries (2 files):
- nutrients-1910741-supplementary/
- nutrients-1910741-supplementary/Table  S1 -Semi-structured Interview Guide.pdf
- nutrients-1910741-supplementary/Table S2-COREQ CHECKLIST.pdf
